# Supplementary material for: Interventions that prevent or reduce obesity in children from birth to five years of age: A systematic review
Source: J Child Health Care. 2020 Apr 15;25(2):320–34. doi: 10.1177/1367493520917863 (PMC8076837; doi:10.1177/1367493520917863)
Supplement: CHCA_10.1177_1367493520917863 – Interventions that prevent or reduce obesity in children from birth to five years of age: A systematic review [file CHCA_10.1177_1367493520917863.xlsx]

## Sheet: Sheet1
Randomised controlled trials	Q1	Q2	Q3	Q4	Q5	Q6	Q7	Q8	Q9	Q10	Q11	Q12	Q13
Bellows et al., 2013, USA	Y	N	Y	N	N	N	Y	Y	Y	Y	Y	Y	Y
Bocca et al., 2012, The Netherlands	Y	N	Y	N	N	N	Y	Y	Y	Y	Y	Y	Y
Bonuck et al., 2013 USA	Y	Y	Y	N	N	N	Y	Y	Y	Y	Y	Y	Y
Campbell et al., 2013, Australia	Y	Y	Y	Y	Y	Y	Y	Y	Y	Y	Y	Y	Y
Daniels et al., 2012, Australia	Y	Y	Y	U	Y	Y	Y	Y	Y	Y	Y	Y	Y
Doering et al., 2016, Sweden	Y	N	Y	N	N	N	Y	Y	Y	Y	Y	Y	Y
Fitzgibbon et al., 2005, USA	Y	N	Y	N	N	N	Y	Y	Y	Y	Y	Y	Y
Fitzgibbon et al., 2011, USA	Y	N	Y	N	N	N	Y	Y	Y	Y	Y	Y	Y
Fiztgibbon et al.,2013, USA	Y	U	Y	N	N	Y	Y	Y	Y	Y	Y	Y	Y
Harvey-Berino and Janine Rourke, 2003, Canada	Y	N	Y	Y	U	Y	U	Y	Y	Y	Y	Y	Y
Jones et al., 2011, Australia	Y	Y	Y	N	Y	Y	Y	Y	Y	Y	Y	N	Y
Kong et al., 2016, USA	Y	N	Y	N	N	N	Y	Y	Y	Y	Y	Y	Y
Natale et al., 2014, USA	N	U	Y	N	N	N	Y	Y	Y	Y	Y	Y	Y
Østbye et al., 2012, USA	Y	N	Y	N	N	N	Y	N	Y	Y	Y	Y	Y
Paul et al., 2011, USA	Y	U	Y	U	N	N	Y	Y	Y	Y	Y	Y	Y
Quattrin et al., 2012, USA	Y	U	Y	Y	Y	Y	N	Y	Y	Y	Y	Y	N
Reilly et al., 2006, UK	Y	Y	Y	N	N	N	Y	Y	Y	Y	Y	Y	Y
Skouteris et al., 2014, New Zealand	Y	Y	Y	N	N	Y	Y	Y	Y	Y	Y	Y	Y
Stark et al., 2011, USA	Y	Y	Y	U	N	N	U	Y	Y	Y	Y	Y	Y
Stark et al., 2014, USA	Y	Y	Y	U	N	N	U	Y	Y	Y	Y	Y	Y
Verbestel et al., 2013, Belgium	Y	N	Y	N	N	N	Y	N	Y	Y	Y	Y	Y
Wen et al., 2012, Australia	Y	Y	Y	N	U	Y	Y	Y	Y	Y	Y	Y	Y
1.Was true randomization used for assignment of participants to treatment groups? 2. Was allocation to treatment groups concealed? 3. Were treatment groups similar at the baseline? 4. Were participants blind to treatment assignment? 5. Were those delivering treatment blind to treatment assignment? 6. Were outcomes assessors blind to treatment assignment? 7. Were treatment groups treated identical…
Quasi experimental studies	Q1	Q2	Q3	Q4	Q5	Q6	Q7	Q8	Q9
de Silva-Sanigorski et al., 2010, Australia	Y	Y	Y	Y	Y	U	Y	Y	Y
Herman et al., 2012, USA	Y	Y	NA	N	N	Y	NA	Y	Y
Pettman et al., 2014, Australia	Y	Y	Y	Y	Y	Y	Y	Y	Y
Winter and Sass 2011, USA	Y	Y	Y	Y	Y	N	N	Y	Y
Woo Baidal et al., 2017, USA	Y	Y	Y	Y	Y	Y	Y	Y	Y
Yin et al., 2012, USA	Y	Y	Y	N	Y	N	N	Y	Y
Zhou et al., 2014, China	Y	Y	Y	U	U	N	Y	Y	Y
1. Is it clear in the study what is the ‘cause’ and what is the ‘effect’ (i.e. there is no confusion about which variable comes first)? 2. Were the participants included in any comparisons similar? 3. Were the participants included in any comparisons receiving similar treatment/care, other than the exposure or intervention of interest? 4. Was there a control group? 5. Were there multiple measurem…
Cohort study	Q1	Q2	Q3	Q4	Q5	Q6	Q7	Q8	Q9	Q10	Q11
Davison et al., 2013, USA	Y	Y	Y	N	N	Y	Y	Y	Y	Y	Y
1. Were the two groups similar and recruited from the same population? 2. Were the exposures measured similarly to assign people to both exposed and unexposed groups? 3. Was the exposure measured in a valid and reliable way? 4. Were confounding factors identified? 5. Were strategies to deal with confounding factors stated? 6. Were the groups/participants free of the outcome at the start of the st…
